# Supplementary material for: The Role of miRNAs in the Differential Diagnosis of Alzheimer’s Disease and Major Depression: A Bioinformatics-Based Approach
Source: Int J Mol Sci. 2025 Aug 24;26(17):8218. doi: 10.3390/ijms26178218 (PMC12428279; doi:10.3390/ijms26178218)
Supplement: Supplementary file 1 [file ijms-26-08218-s001.zip]

Archive with 1 entries (1 files):
- ijms-3765769-supplementary.pdf
